# Supplementary material for: Dosing Methods to Enable Cell-Based In Vitro Testing of Complex Substances: A Case Study with a PAH Mixture
Source: Toxics. 2022 Dec 26;11(1):19. doi: 10.3390/toxics11010019 (PMC9866728; doi:10.3390/toxics11010019)
Supplement: Supplementary file 1 [file toxics-11-00019-s001.zip]

Archive with 13 entries (13 files):
- Figure S1.jpg
- Figure S2.jpg
- Figure S3.jpg
- Figure S4.jpg
- Figure S5.jpg
- Figure S6.jpg
- Supplemental Information Table of Contents.pdf
- Table S1.xlsx
- Table S2.xlsx
- Table S3.xlsx
- Table S4.xlsx
- Table S5.xlsx
- Table S6.xlsx
