# Supplementary material for: Dosing Methods to Enable Cell-Based In Vitro Testing of Complex Substances: A Case Study with a PAH Mixture
Source: Toxics. 2022 Dec 26;11(1):19. doi: 10.3390/toxics11010019 (PMC9866728; doi:10.3390/toxics11010019)
Supplement: Supplementary file 1 [file toxics-11-00019-s001.zip › Table S1.xlsx]

## Sheet: Table S1
Table S1: Table of chemicals included in this study
Compound	Molecular Weight (g/mol)	CAS #	Carbon Number	Hydrogen Number	Double Bond Equivalent (DBE)	Molecular Class (Luo et al. 2020)	LogKow (PubChem)	Initial Concentration in 2,000 µg/mL Mixture (µg/mL)	Initial Concentration in 2,000 µg/mL Mixture (µM)
Naphthalene	128.169	91-20-3	10	8	7	DiAr	3.3	0.4	3120.88
2-Methylnaphthalene	142.2	91-57-6	11	10	7	DiAr	3.86	0.4	2812.94
1-Methylnaphthalene	142.2	90-12-0	11	10	7	DiAr	3.87	0.4	2812.94
Acenaphthene	154.21	83-32-9	12	10	8	NDiAr	3.92	0.4	2593.87
Acenaphthylene	152.19	208-96-8	12	8	9	NDiAr	3.94	0.4	2628.29
Biphenyl	154.21	92-52-4	12	10	8	DiAr	4.01	0.4	2593.87
Fluorene	166.22	86-73-7	13	10	9	NDiAr	4.18	0.4	2406.45
Anthracene	178.23	120-12-7	14	10	10	TriAr	4.45	0.4	2244.29
Phenanthrene	178.23	85-01-8	14	10	10	TriAr	4.46	0.4	2244.29
Pyrene	202.25	129-00-0	16	10	12	PolyAr	4.88	0.4	1977.75
Fluoranthene	202.25	206-44-0	16	10	12	PolyAr	5.16	0.4	1977.75
Benzo[a]anthracene	228.3	56-55-3	18	12	13	PolyAr	5.76	0.4	1752.08
Benzo[b]fluoranthene	252.3	205-99-2	20	12	15	PolyAr	5.78	0.4	1585.41
Chrysene	228.3	218-01-9	18	12	13	PolyAr	5.81	0.4	1752.08
Benzo[k]fluoranthene	252.3	207-08-9	20	12	15	PolyAr	6.11	0.4	1585.41
Benzo[a]pyrene	252.3	50-32-8	20	12	15	PolyAr	6.13	0.4	1585.41
Perylene	252.3	198-55-0	20	12	15	PolyAr	6.25	0.4	1585.41
Benzo[g,h,i]perylene	276.3	191-24-2	22	12	17	PolyAr	6.63	0.4	1447.7
Indeno[1,2,3-cd]pyrene	276.3	193-39-5	22	12	17	PolyAr	6.7	0.4	1447.7
Dibenzo[a,h]anthracene	278.3	53-70-3	22	14	16	PolyAr	6.75	0.4	1437.3
Perylene-d12	264.4	1520-96-3	20	D12	15	PolyAr
Acenaphthene-d10	164.27	15067-26-2	12	D10	8	NDiAr
Naphthalene-d8	136.22	1146-65-2	10	D8	7	DiAr
