# Supplementary material for: Dosing Methods to Enable Cell-Based In Vitro Testing of Complex Substances: A Case Study with a PAH Mixture
Source: Toxics. 2022 Dec 26;11(1):19. doi: 10.3390/toxics11010019 (PMC9866728; doi:10.3390/toxics11010019)
Supplement: Supplementary file 1 [file toxics-11-00019-s001.zip › Table S2.xlsx]

## Sheet: Table S3
Table S2: Retention times for individual PAH and ISTD used for GC-MS/MS method
Compound		MW	Old RT (min)	New RT After Column Clip (min)	Dosing NAMs (min)	Internal Standard
Naphthalene-d8			7.842	7.714	7.523	Naphthalene-d8
Naphthalene		128	7.874	7.738	7.547
1-Methylnaphthalene		142	8.603	8.594	8.388
2-Methylnaphthalene		142	8.73	8.594	8.388
Biphenyl		154	9.149	9.014	8.792
Acenapthylene		152	9.809	9.665	9.435	Acenapthene-d10
Acenapthene-d10			10.002	9.863	9.625
Acenapthene		154	10.054	9.911	9.672
Fluorene		166	10.887	10.736	10.474
Anthracene		178	12.768	12.601	12.299
Phenanthrene		178	12.887	12.6	12.299
Fluoranthene		202	15.617	15.426	15.085
Pyrene		202	16.228	16.029	15.68
Benzo[a]anthracene		228	19.506	19.411	19.053	Perylene-d12
Chrysene		228	19.617	19.41	19.053
Benzo[b]fluoranthrene		252	22.442	22.235	21.87
Benzo[k]fluoranthrene		252	22.506	22.235	21.87
Perylene		252	23.292	22.236	21.871
Perylene-d12			23.426	23.211	22.839
Benzo[a]pyrene		252	23.506	23.284	22.911
Dibenzo[a,h]anthracene		278	26.435	26.156	25.672
Benzo[g,h,i]perylene		276	26.419	26.141	25.665
Indeno[1,2,3-cd]pyrene		276	27.253	26.942	26.434
