# Supplementary material for: Dosing Methods to Enable Cell-Based In Vitro Testing of Complex Substances: A Case Study with a PAH Mixture
Source: Toxics. 2022 Dec 26;11(1):19. doi: 10.3390/toxics11010019 (PMC9866728; doi:10.3390/toxics11010019)
Supplement: Supplementary file 1 [file toxics-11-00019-s001.zip › Table S3.xlsx]

## Sheet: Table S2
Table S3: Transitions for GC-MS/MS method
Compound Name	Precursor Ion	Product Ion	Qualifier vs Quantifier	Internal Standard Used
Biphenyl	154	152	Quantifier	Naphthalene-d8
2-Methylnaphthalene	142	115	Quantifier	Naphthalene-d8
1-Methylnaphthalene	142	115	Quantifier	Naphthalene-d8
Naphthalene	128	102	Quantifier	Naphthalene-d8
Pyrene	202	200	Quantifier	Acenaphthene-d10
Fluoranthene	202	200	Quantifier	Acenaphthene-d10
Anthracene	178	176	Quantifier	Acenaphthene-d10
Phenanthrene	178	176	Quantifier	Acenaphthene-d10
Fluorene	166	165	Quantifier	Acenaphthene-d10
Acenaphthene	154	152	Quantifier	Acenaphthene-d10
Acenaphthylene	152	150	Quantifier	Acenaphthene-d10
Dibenzo[a,h]anthracene	278	276	Quantifier	Perylene-d12
Indeno[1,2,3-cd]pyrene	276	274	Quantifier	Perylene-d12
Benzo[g,h,i]perylene	276	274	Quantifier	Perylene-d12
Benzo[k]fluoranthene	252	250	Quantifier	Perylene-d12
Benzo[b]fluoranthene	252	250	Quantifier	Perylene-d12
Perylene	252	250	Quantifier	Perylene-d12
Benzo[a]pyrene	252	250	Quantifier	Perylene-d12
Chrysene	228	226	Quantifier	Perylene-d12
Benzo[a]anthracene	228	226	Quantifier	Perylene-d12
Biphenyl_T2	154	153	Qualifier	Naphthalene-d8
2-Methylnaphthalene_T2	142	141	Qualifier	Naphthalene-d8
1-Methylnaphthalene_T2	142	141	Qualifier	Naphthalene-d8
Naphthalene_T2	128	127	Qualifier	Naphthalene-d8
Fluoranthene_T2	202	201	Qualifier	Acenaphthene-d10
Pyrene_T2	202	201	Qualifier	Acenaphthene-d10
Anthracene_T2	178	152	Qualifier	Acenaphthene-d10
Phenanthrene_T2	178	152	Qualifier	Acenaphthene-d10
Fluorene_T2	166	163	Qualifier	Acenaphthene-d10
Acenaphthene_T2	153	152	Qualifier	Acenaphthene-d10
Acenaphthylene_T2	152	151	Qualifier	Acenaphthene-d10
Perylene_T2	250	248	Qualifier	Perylene-d12
Benzo[b]fluoranthene_T2	250	248	Qualifier	Perylene-d12
Benzo[k]fluoranthene_T2	250	248	Qualifier	Perylene-d12
Chrysene_T2	228	224	Qualifier	Perylene-d12
Benzo[a]anthracene_T2	228	224	Qualifier	Perylene-d12
Dibenzo[a,h]anthracene_T2	139	138	Qualifier	Perylene-d12
Benzo[g,h,i]perylene_T2	138	137	Qualifier	Perylene-d12
Indeno[1,2,3-cd]pyrene_T2	138	137	Qualifier	Perylene-d12
Benzo[a]pyrene_T2	126	113	Qualifier	Perylene-d12
Perylene-d12	264	260	ISTD
Acenaphthene-d10	162	160	ISTD
Naphthalene-d8	136	136	ISTD
