# Supplementary material for: Dosing Methods to Enable Cell-Based In Vitro Testing of Complex Substances: A Case Study with a PAH Mixture
Source: Toxics. 2022 Dec 26;11(1):19. doi: 10.3390/toxics11010019 (PMC9866728; doi:10.3390/toxics11010019)
Supplement: Supplementary file 1 [file toxics-11-00019-s001.zip › Table S4.xlsx]

## Sheet: Sheet1
Table S4: Kinetics for micro-O-ring absorption vs. Smith et al. 2010
	Y0	Plateau		K		Tau	Half-time	Span		Smith et al. 2010 K	Kx/(KNaph)	Smith et al. 2010 Kx/(KNaph)
		Value	SEM	Value	SEM	Value	Value	Value	SEM	Value	Value	Value
Naphthalene [3.3]	0	0.701253	0.0112024	33.9576	3.73345	0.0294485	0.0204122	0.701253	0.0112024	2.38	1	1
2-Methylnaphthalene [3.86]	0	0.891378	0.0106992	26.6855	2.23688	0.0374735	0.0259747	0.891378	0.0106992		0.785848
1-Methylnaphthalene [3.87]	0	0.891171	0.0106632	26.6865	2.22993	0.0374721	0.0259737	0.891171	0.0106632		0.785879
Acenaphthene [3.92]	0	0.822363	0.00869584	22.38	1.72295	0.0446827	0.0309717	0.822363	0.00869584	1.8	0.659059	0.756303
Acenaphthylene [3.94]	0	0.66562	0.00600662	22.7382	1.4869	0.0439789	0.0304839	0.66562	0.00600662		0.669605
Biphenyl [4.01]	0	0.699699	0.0111391	33.0653	3.61882	0.0302432	0.020963	0.699699	0.0111391		0.973723
Fluorene [4.18]	0	0.782115	0.0140769	26.7516	3.3611	0.0373809	0.0259105	0.782115	0.0140769	1.89	0.787795	0.794118
Anthracene [4.45]	0	0.255028	0.00619934	27.2512	4.61071	0.0366956	0.0254355	0.255028	0.00619934	1.82	0.802507	0.764706
Phenanthrene [4.46]	0	0.243439	0.00582163	29.7306	4.90023	0.0336353	0.0233142	0.243439	0.00582163	1.66	0.875523	0.697479
Pyrene [4.88]	0	0.401689	0.00784349	22.209	3.16466	0.0450267	0.0312102	0.401689	0.00784349	1.35	0.654023	0.567227
Fluoranthene [5.16]	0	0.332727	0.00561387	23.4013	2.83817	0.0427326	0.02962	0.332727	0.00561387	1.41	0.689134	0.592437
Chrysene [5.76]	0	0.158142	0.0245904	0.142004	0.0508231	7.04203	4.88116	0.158142	0.0245904	1.37	0.00418182	0.57563
Benzo[a]anthracene [5.78]	0	0.168388	0.0228127	0.155728	0.0494314	6.42145	4.45101	0.168388	0.0228127	1.38	0.00458596	0.579832
Benzo[b]fluoranthrene [5.81]	0	0.108883	0.00583996	29.3997	10.8776	0.034014	0.0235767	0.108883	0.00583996		0.865777
Benzo[k]fluoranthrene [6.11]	0	0.108065	0.00594598	29.8778	11.3264	0.0334696	0.0231994	0.108065	0.00594598		0.879858
Benzo[a]pyrene [6.13]	0	0.104699	0.00615643	33.8629	13.7019	0.0295309	0.0204692	0.104699	0.00615643	1.32	0.997211	0.554622
Perylene [6.25]	0	0.104676	0.00616342	33.856	13.7177	0.0295369	0.0204734	0.104676	0.00616342		0.997008
Dibenzo[a,h]anthracene [6.63]	0	0.0330014	0.00373001			4.46339e-06	3.09379e-06	0.0330014	0.00373001	1.1		0.462185
Benzo[g,h,i]perylene [6.7]	0	0.0619327	0.00492913	53.4605	33.9846	0.0187054	0.0129656	0.0619327	0.00492913		1.57433
Indeno[1,2,3-cd]pyrene [6.75]	0	0.0758027	0.00517681	42.0316	20.5016	0.0237916	0.0164911	0.0758027	0.00517681		1.23777
