# Supplementary material for: Dosing Methods to Enable Cell-Based In Vitro Testing of Complex Substances: A Case Study with a PAH Mixture
Source: Toxics. 2022 Dec 26;11(1):19. doi: 10.3390/toxics11010019 (PMC9866728; doi:10.3390/toxics11010019)
Supplement: Supplementary file 1 [file toxics-11-00019-s001.zip › Table S5.xlsx]

## Sheet: Sheet1
Table S5: Kinetics for micro-O-ring recovery over time vs. Smith et al. 2010
	One phase decay best-fit values
	Chemical	Naphthalene	2-Methylnaphthalene	1-Methylnaphthalene	Acenaphthene	Acenaphthylene	Biphenyl	Fluorene	Anthracene	Phenanthrene	Pyrene	Fluoranthene	Chrysene	Benzo[a]anthracene	Benzo[b]fluoranthrene	Benzo[k]fluoranthrene	Benzo[a]pyrene	Perylene	Dibenzo[a,h]anthracene	Benzo[g,h,i]perylene	Indeno[1,2,3-cd]pyrene
Solvent Extract	Y0	14.8	14.94	14.94	14.88	14.88	14.98	14.61	14.66	14.6	14.56	14.59	15.8	15.83	15.71	15.74	15.28	15.28	14.62	14.82	15
	Plateau	3.339	2.319	2.307	2.58	2.66	1.466	3.728	2.703	2.716	4.381	2.835	5.247	5.235	4.114	4.199	6.176	6.176	5.144	4.395	6.511
	K	0.6384	0.9072	0.9085	0.7259	0.7341	1.091	0.435	0.5624	0.502	0.2592	0.372	0.1487	0.1481	0.09727	0.1008	0.1275	0.1275	0.09602	0.06683	0.07125
	Half Life	1.086	0.7641	0.7629	0.9549	0.9442	0.6356	1.593	1.232	1.381	2.674	1.863	4.662	4.681	7.126	6.876	5.438	5.437	7.219	10.37	9.728
	Tau	1.566	1.102	1.101	1.378	1.362	0.917	2.299	1.778	1.992	3.858	2.688	6.726	6.753	10.28	9.919	7.845	7.844	10.41	14.96	14.03
	Span	11.46	12.62	12.63	12.3	12.22	13.51	10.88	11.96	11.89	10.18	11.75	10.55	10.59	11.6	11.54	9.105	9.105	9.48	10.42	8.485
	One phase decay best-fit values
MAF	Y0	399.7	399.6	399.6	398.6	399.1	399.8	397.4	398.5	398.5	393.4	391.9	382.5	381.8	386.6	386	391.4	391.5	377.5	380.5	380.7
	Plateau	38.47	37.1	37.1	44.72	41.99	30.11	50.15	49.04	48.89	93.3	86.09	107.8	107.3	125.2	124.5	203.9	204.9	153.7	199.9	201.2
	K	1.287	1.206	1.206	0.9374	1.016	1.298	0.7944	0.9206	0.9181	0.2746	0.2998	0.2729	0.2692	0.2627	0.2609	0.5026	0.5197	0.2985	0.1984	0.2063
	Half Life	0.5388	0.5749	0.5749	0.7394	0.6822	0.5339	0.8726	0.7529	0.755	2.524	2.312	2.54	2.575	2.638	2.657	1.379	1.334	2.322	3.494	3.36
	Tau	0.7773	0.8294	0.8293	1.067	0.9842	0.7703	1.259	1.086	1.089	3.641	3.336	3.665	3.714	3.806	3.833	1.989	1.924	3.35	5.04	4.848
	Span	361.2	362.5	362.5	353.9	357.1	369.6	347.3	349.4	349.6	300.1	305.9	274.7	274.6	261.4	261.5	187.5	186.6	223.8	180.6	179.6
	One phase association best-fit values
O-Rings	Y0	-0.1564	0.005424	-0.0496	-0.03588	-0.08033	-0.02451	-0.4812	-0.1844	-0.1954	-0.2076	-0.1202	0.02872	-0.04391	0.005334	0.005418	0.02292	0.02269	-0.0612	-0.02841	-0.01416
	Plateau	1.084	1.016	1.035	0.8203	0.6692	0.4615	2.925	0.3725	0.3728	2.269	0.9705	Unstable	1.471	0.7218	0.7223	1.337	1.331	0.4293	0.7587	1.036
	K	1.834	1.18	0.41	0.2589	1.134	1.173	1.523	4.022	4.214	1.063	1.167	8.99e-06	0.3074	0.4979	0.4984	0.418	0.4185	0.4504	0.4252	0.2554
	Tau	0.5454	0.8472	2.439	3.863	0.882	0.8527	0.6566	0.2486	0.2373	0.9409	0.857	111229	3.253	2.008	2.006	2.392	2.389	2.22	2.352	3.916
	Half-time	0.378	0.5872	1.691	2.678	0.6114	0.591	0.4551	0.1723	0.1645	0.6521	0.594	77098	2.255	1.392	1.391	1.658	1.656	1.539	1.63	2.714
	Span	1.24	1.01	1.085	0.8562	0.7495	0.486	3.406	0.5569	0.5682	2.476	1.091	Unstable	1.515	0.7165	0.7169	1.314	1.309	0.4905	0.7871	1.05
	One phase decay best-fit values
Smith et al. O-Rings	K	3.55							2.3	1.32	1.04	0.93					0.57
