# Supplementary material for: Dosing Methods to Enable Cell-Based In Vitro Testing of Complex Substances: A Case Study with a PAH Mixture
Source: Toxics. 2022 Dec 26;11(1):19. doi: 10.3390/toxics11010019 (PMC9866728; doi:10.3390/toxics11010019)
Supplement: Supplementary file 1 [file toxics-11-00019-s001.zip › Table S6.xlsx]

## Sheet: FMD vs FUB Raw Data
Table S6: Raw GC-MS/MS data for recovery of compounds with corresponding ISTD
		0.375 ug/mL DMSO extract, 1 hr exposure	Naphthalene Results						Napthalene-d8 (ISTD) Results		1-Methylnaphthalene Results						Napthalene-d8 (ISTD) Results		2-Methylnaphthalene Results						Napthalene-d8 (ISTD) Results		Biphenyl Results						Napthalene-d8 (ISTD) Results		Acenapthylene Results						Acenapthene-d10 (ISTD) Results		Acenapthene Results						Acenapthene-d10 (ISTD) Results
		Name	RT	Final Conc.	Accuracy	Area	ISTD Resp. Ratio	S/N	Area	S/N	RT	Final Conc.	Accuracy	Area	ISTD Resp. Ratio	S/N	Area	S/N	RT	Final Conc.	Accuracy	Area	ISTD Resp. Ratio	S/N	Area	S/N	RT	Final Conc.	Accuracy	Area	ISTD Resp. Ratio	S/N	Area	S/N	RT	Final Conc.	Accuracy	Area	ISTD Resp. Ratio	S/N	Area	S/N	RT	Final Conc.	Accuracy	Area	ISTD Resp. Ratio	S/N	Area
24 hour exposure	Raw Data for FMD	DMSO_FMD_R1	7.49982			7.64239e+06	0.926896	1576.95	8.24514e+06	1704.53	8.3319			1.11358e+07	1.35059	2748.99	8.24514e+06	1704.53	8.3319			1.11281e+07	1.34965	1594.8	8.24514e+06	1704.53	8.74362			6.5815e+06	0.798228	1311.32	8.24514e+06	1704.53	9.60968			1.20877e+06	0.180338	125.837	6.70283e+06	4013.65	9.60893			7.69891e+06	1.1486	1863.04	6.70283e+06
		DMSO_FMD_R2	7.49983			7.68836e+06	0.818	846.177	9.39897e+06	1628.45	8.33192			1.07754e+07	1.14644	1539.31	9.39897e+06	1628.45	8.33192			1.07754e+07	1.14644	1691.61	9.39897e+06	1628.45	8.74362			6.47943e+06	0.689376	975.3	9.39897e+06	1628.45	9.60968			1.16291e+06	0.151287	413.243	7.68678e+06	3765.56	9.60895			7.52795e+06	0.979337	1257.98	7.68678e+06
		DMSO_FMD_R3	7.49982			7.54981e+06	0.842642	534.095	8.95969e+06	1546.46	8.33192			1.06374e+07	1.18725	1697.05	8.95969e+06	1546.46	8.33192			1.06318e+07	1.18663	1696.8	8.95969e+06	1546.46	8.74362			6.34652e+06	0.708341	876.969	8.95969e+06	1546.46	9.60967			1.15576e+06	0.162444	110.453	7.11481e+06	3523.27	9.60893			7.36991e+06	1.03586	1801.22	7.11481e+06
		DMSO_FMD_R4	7.49982			7.41642e+06	0.849546	834.458	8.72986e+06	1740.55	8.33192			1.0343e+07	1.18479	1217.31	8.72986e+06	1740.55	8.33192			1.0343e+07	1.18479	1217.31	8.72986e+06	1740.55	8.74362			6.09824e+06	0.698549	877.761	8.72986e+06	1740.55	9.60968			1.12249e+06	0.157898	202.129	7.10892e+06	3395.65	9.60893			7.24151e+06	1.01865	1651.18	7.10892e+06
	Raw Data for FUB	DMSO_FUB_R1	7.49982			641696	0.0812988	57.7749	7.89307e+06	1609.09	8.33983			1.01649e+06	0.128783	166.747	7.89307e+06	1609.09	8.33983			1.01948e+06	0.129161	165.664	7.89307e+06	1609.09	8.76743			499592	0.063295	69.6034	7.89307e+06	1609.09	9.60967			81293.3	0.0133483	16.3693	6.09017e+06	2917.85	9.60893			431009	0.0707712	82.1575	6.09017e+06
		DMSO_FUB_R2	7.50775			655396	0.0841496	135.03	7.78846e+06	1245.48	8.3319			1.14967e+06	0.147613	102.235	7.78846e+06	1245.48	8.3319			1.14967e+06	0.147613	102.235	7.78846e+06	1245.48	8.76743			559710	0.0718641	104.319	7.78846e+06	1245.48	9.60967			95887.2	0.0156157	23.467	6.14042e+06	3626.97	9.60893			504250	0.0821198	162.906	6.14042e+06
		DMSO_FUB_R3	7.50777			636865	0.0828826	30.6908	7.68395e+06	1149.83	8.33192			1.03447e+06	0.134627	141.921	7.68395e+06	1149.83	8.33192			1.04207e+06	0.135617	147.133	7.68395e+06	1149.83	8.76743			462896	0.0602419	84.5755	7.68395e+06	1149.83	9.60968			56723.3	0.00922723	17.4974	6.14739e+06	4167.65	9.60895			437990	0.0712482	143.254	6.14739e+06
		DMSO_FUB_R4	7.50777			632462	0.0858363	58.3318	7.36824e+06	1280.72	8.33985			1.02663e+06	0.139331	167.638	7.36824e+06	1280.72	8.33985			1.0239e+06	0.138962	156.028	7.36824e+06	1280.72	8.76743			465071	0.0631184	55.1234	7.36824e+06	1280.72	9.60968			58103.6	0.00990468	21.4794	5.86627e+06	3534.01	9.60893			436123	0.0743441	132.4	5.86627e+06
		STOCK_R1	7.4919			3.58307e+07	8.13327	4142.96	4.40545e+06	1538.38	8.32398			7.48979e+07	17.0012	9888.5	4.40545e+06	1538.38	8.32398			7.49009e+07	17.0019	11346.5	4.40545e+06	1538.38	8.7357			5.773e+07	13.1042	6058.52	4.40545e+06	1538.38	9.60175			7.02785e+06	2.25278	1036.66	3.11964e+06	2789.57	9.60102			4.46076e+07	14.2989	7614.95	3.11964e+06
		STOCK_R2	7.49188			3.60398e+07	7.98812	4918.6	4.51168e+06	1236.37	8.32397			7.54876e+07	16.7316	8478.96	4.51168e+06	1236.37	8.32397			7.54876e+07	16.7316	8827.59	4.51168e+06	1236.37	8.72773			5.83541e+07	12.934	4757.94	4.51168e+06	1236.37	9.60173			7.02498e+06	2.24483	2386.51	3.1294e+06	3407.06	9.60098			4.45702e+07	14.2424	7115.25	3.1294e+06
		STOCK_R3	7.49188			3.58468e+07	8.01061	4650.78	4.47491e+06	1171.39	8.32397			7.50303e+07	16.7669	8082.01	4.47491e+06	1171.39	8.32397			7.50365e+07	16.7683	8082.13	4.47491e+06	1171.39	8.73568			5.75086e+07	12.8513	7255.96	4.47491e+06	1171.39	9.60175			6.92384e+06	2.23432	2109.21	3.09886e+06	2847.79	9.601			4.40979e+07	14.2304	8871.23	3.09886e+06
		0.375 ug/mL DMSO extract, 24 hr exposure	Naphthalene Results						Napthalene-d8 (ISTD) Results		1-Methylnaphthalene Results						Napthalene-d8 (ISTD) Results		2-Methylnaphthalene Results						Napthalene-d8 (ISTD) Results		Biphenyl Results						Napthalene-d8 (ISTD) Results		Acenapthylene Results						Acenapthene-d10 (ISTD) Results		Acenapthene Results						Acenapthene-d10 (ISTD) Results
		Name	RT	Final Conc.	Accuracy	Area	ISTD Resp. Ratio	S/N	Area	S/N	RT	Final Conc.	Accuracy	Area	ISTD Resp. Ratio	S/N	Area	S/N	RT	Final Conc.	Accuracy	Area	ISTD Resp. Ratio	S/N	Area	S/N	RT	Final Conc.	Accuracy	Area	ISTD Resp. Ratio	S/N	Area	S/N	RT	Final Conc.	Accuracy	Area	ISTD Resp. Ratio	S/N	Area	S/N	RT	Final Conc.	Accuracy	Area	ISTD Resp. Ratio	S/N	Area
24 hour exposure	Raw Data for FMD	DMSO_FMD_R1	7.49188			3.69642e+06	0.35641	450.785	1.03713e+07	2444.15	8.32398			3.61426e+06	0.348488	542.26	1.03713e+07	2444.15	8.32398			3.61426e+06	0.348488	542.26	1.03713e+07	2444.15	8.74363			1.70018e+06	0.163932	372.504	1.03713e+07	2444.15	9.60175			458763	0.0552236	114.821	8.30737e+06	3939.75	9.60102			2.98113e+06	0.358854	704.077	8.30737e+06
		DMSO_FMD_R2	7.49188			3.55461e+06	0.366211	151.434	9.70646e+06	1687.44	8.32398			3.73537e+06	0.384833	452.156	9.70646e+06	1687.44	8.32398			3.73562e+06	0.384859	567.61	9.70646e+06	1687.44	8.74363			1.64897e+06	0.169884	376.024	9.70646e+06	1687.44	9.60175			456238	0.0571445	114.755	7.98394e+06	4209.14	9.60102			2.96159e+06	0.370943	1221.54	7.98394e+06
		DMSO_FMD_R3	7.49188			3.57376e+06	0.358012	272.355	9.98222e+06	2016.57	8.32397			3.64194e+06	0.364843	363.123	9.98222e+06	2016.57	8.32397			3.6412e+06	0.364769	363.102	9.98222e+06	2016.57	8.74362			1.66045e+06	0.166341	357.298	9.98222e+06	2016.57	9.60173			430233	0.0506814	66.3043	8.48897e+06	5909.4	9.601			2.99939e+06	0.353328	1099.39	8.48897e+06
		DMSO_FMD_R4	7.49188			3.44967e+06	0.331074	704.943	1.04196e+07	1975.56	8.33192			3.47896e+06	0.333885	349.91	1.04196e+07	1975.56	8.33192			3.47896e+06	0.333885	349.91	1.04196e+07	1975.56	8.74362			1.54868e+06	0.14863	346.018	1.04196e+07	1975.56	9.60173			423751	0.0487829	166.581	8.68647e+06	3907.14	9.601			2.74826e+06	0.316384	732.313	8.68647e+06
	Raw Data for FUB	DMSO_FUB_R1	7.69035			29096.3	0.00300155	3.25131	9.69376e+06	1971.79	8.3319			449120	0.0463309	64.8336	9.69376e+06	1971.79	8.3319			450570	0.0464804	58.6718	9.69376e+06	1971.79	9.04528			19670.6	0.00202921	1.89316	9.69376e+06	1971.79	9.60175			34842.2	0.00460039	13.7681	7.57374e+06	7952.91	9.60895			188853	0.0249353	31.0053	7.57374e+06
		DMSO_FUB_R2	7.69035			21533.7	0.00197898	2.70799	1.08812e+07	1850.7	8.33192			354237	0.032555	3.0519	1.08812e+07	1850.7	8.33192			357590	0.0328631	26.0553	1.08812e+07	1850.7	9.02942			8040.99	0.000738979	1.37039	1.08812e+07	1850.7	9.60968			17393.8	0.00193675	6.08495	8.9809e+06	8061.11	9.60895			129050	0.0143694	26.7788	8.9809e+06
		DMSO_FUB_R3	7.69037			20987.3	0.00215276	1.56189	9.74899e+06	1483.14	8.33192			492331	0.0505008	62.4409	9.74899e+06	1483.14	8.33192			492331	0.0505008	51.5299	9.74899e+06	1483.14	8.75157			205714	0.0211011	41.4584	9.74899e+06	1483.14	9.60968			31068.7	0.00384808	15.3857	8.0738e+06	4540.31	9.60895			231461	0.0286681	73.9985	8.0738e+06
		DMSO_FUB_R4	7.69035			23966.4	0.00228866	3.55913	1.04718e+07	2057.87	8.33192			323665	0.0309083	45.4485	1.04718e+07	2057.87	8.33192			323665	0.0309083	45.4485	1.04718e+07	2057.87	8.7595			120543	0.0115112	23.8378	1.04718e+07	2057.87	9.60175			15095.6	0.0017552	8.74983	8.6005e+06	5265.72	9.60895			116464	0.0135416	29.9265	8.6005e+06
		STOCK_R1	7.48395			5.25545e+07	7.97978	6337.48	6.58596e+06	1056.23	8.32398			1.0561e+08	16.0356	18541.1	6.58596e+06	1056.23	8.32398			1.0561e+08	16.0356	18541.1	6.58596e+06	1056.23	8.72775			9.35471e+07	14.204	7958.24	6.58596e+06	1056.23	9.5938			1.08728e+07	2.21287	3482.87	4.91341e+06	3626.98	9.601			6.9209e+07	14.0857	10758	4.91341e+06
		STOCK_R2	7.48397			5.31008e+07	7.9837	5012.52	6.65116e+06	1487.24	8.32398			1.07236e+08	16.1229	19264.9	6.65116e+06	1487.24	8.32398			1.07236e+08	16.1229	19264.9	6.65116e+06	1487.24	8.72777			9.48284e+07	14.2574	11489.8	6.65116e+06	1487.24	9.59382			1.10751e+07	2.24383	2873.38	4.93579e+06	4665.87	9.60102			7.02168e+07	14.2261	8341.6	4.93579e+06
		STOCK_R3	7.49188			5.33019e+07	7.94479	4193.38	6.70904e+06	1451.11	8.32397			1.06637e+08	15.8945	19841.2	6.70904e+06	1451.11	8.32397			1.06657e+08	15.8975	19842.1	6.70904e+06	1451.11	8.72773			9.34863e+07	13.9344	10478	6.70904e+06	1451.11	9.60173			1.08134e+07	2.2014	2765.91	4.91206e+06	6367.17	9.601			6.9178e+07	14.0833	9041.84	4.91206e+06
		10 ug/mL micro-O-Rings, 1 and 24 hr exposure	Naphthalene Results						Napthalene-d8 (ISTD) Results		1-Methylnaphthalene Results						Napthalene-d8 (ISTD) Results		2-Methylnaphthalene Results						Napthalene-d8 (ISTD) Results		Biphenyl Results						Napthalene-d8 (ISTD) Results		Acenapthylene Results						Acenapthene-d10 (ISTD) Results		Acenapthene Results						Acenapthene-d10 (ISTD) Results
		Name	RT	Final Conc.	Accuracy	Area	ISTD Resp. Ratio	S/N	Area	S/N	RT	Final Conc.	Accuracy	Area	ISTD Resp. Ratio	S/N	Area	S/N	RT	Final Conc.	Accuracy	Area	ISTD Resp. Ratio	S/N	Area	S/N	RT	Final Conc.	Accuracy	Area	ISTD Resp. Ratio	S/N	Area	S/N	RT	Final Conc.	Accuracy	Area	ISTD Resp. Ratio	S/N	Area	S/N	RT	Final Conc.	Accuracy	Area	ISTD Resp. Ratio	S/N	Area
1 hour exposure	Raw Data for FMD	ORINGS_1H_FMD_R1	7.65065			33650.3	0.00623647	5.26332	5.39573e+06	1318.74	8.31603			748381	0.138699	67.3682	5.39573e+06	1318.74	8.31603			748381	0.138699	96.422	5.39573e+06	1318.74	8.7595			147540	0.0273438	14.3706	5.39573e+06	1318.74	9.57792			70018	0.0149295	15.7428	4.6899e+06	1373.13	9.57718			552840	0.117879	163.626	4.6899e+06
		ORINGS_1H_FMD_R2	7.6586			85297.6	0.0160246	8.08914	5.32292e+06	1481.75	8.31603			741344	0.139274	90.0642	5.32292e+06	1481.75	8.31603			783227	0.147142	91.9517	5.32292e+06	1481.75	8.76745			200590	0.0376841	22.5325	5.32292e+06	1481.75	9.57793			65525	0.0141384	20.2937	4.63453e+06	1140.16	9.5772			549073	0.118474	147.806	4.63453e+06
		ORINGS_1H_FMD_R3	7.476			584787	0.109928	122.098	5.31972e+06	1198.18	8.31603			759983	0.142861	84.8519	5.31972e+06	1198.18	8.31603			759618	0.142793	92.2009	5.31972e+06	1198.18	8.7595			163291	0.0306953	18.9765	5.31972e+06	1198.18	9.57793			63547.8	0.0135195	18.4374	4.70045e+06	1259	9.72803			32058.4	0.00682029	8.61248	4.70045e+06
	Raw Data for FUB	ORINGS_1H_FUB_R1	7.6586			9625.89	0.00173459	1.54092	5.54938e+06	1326.66	9.34807			4.07621e+06	0.734534	1894.57	5.54938e+06	1326.66	9.34807			4.11596e+06	0.741697	1894.62	5.54938e+06	1326.66	8.7992			14596.8	0.00263035	2.30178	5.54938e+06	1326.66	9.57793			6182.96	0.00133725	1.57867	4.62362e+06	792.404	9.73597			12260.2	0.00265165	3.37563	4.62362e+06
		ORINGS_1H_FUB_R2	7.65858			6172.5	0.001255	2.38997	4.91834e+06	938.633	9.34807			2.30499e+06	0.468653	1169	4.91834e+06	938.633	9.34807			2.29221e+06	0.466053	613.961	4.91834e+06	938.633	9.02942			10215.4	0.002077	2.26055	4.91834e+06	938.633	9.57792			3654.14	0.000836517	2.60559	4.36828e+06	997.227	9.72802			8917.02	0.00204131	3.60444	4.36828e+06
		ORINGS_1H_FUB_R3	7.48395			432043	0.0830228	95.8051	5.20391e+06	1279.14	8.31603			504052	0.0968603	79.9459	5.20391e+06	1279.14	8.31603			504052	0.0968603	47.9084	5.20391e+06	1279.14	8.76743			74298.7	0.0142775	10.7943	5.20391e+06	1279.14	9.57792			59201.7	0.0130316	28.5357	4.54293e+06	849.286	9.57718			457311	0.100664	145.302	4.54293e+06
24 hour exposure	Raw Data for FMD	ORINGS_24H_FMD_R1	7.6586			28640.6	0.00562897	5.23696	5.08806e+06	979.086	8.31603			693052	0.136211	73.6362	5.08806e+06	979.086	8.31603			727032	0.14289	70.9728	5.08806e+06	979.086	8.7595			195135	0.0383515	25.6865	5.08806e+06	979.086	9.57792			81778.5	0.0186496	19.7597	4.38499e+06	749.151	9.57718			544555	0.124186	204.459	4.38499e+06
		ORINGS_24H_FMD_R2	7.49188			476551	0.110881	77.1473	4.29786e+06	1121.54	8.33192			629491	0.146466	84.3575	4.29786e+06	1121.54	8.33192			629491	0.146466	73.826	4.29786e+06	1121.54	8.78332			137928	0.0320923	11.6761	4.29786e+06	1121.54	9.58587			62425.2	0.0173433	31.2454	3.59939e+06	836.573	9.58513			485245	0.134813	116.68	3.59939e+06
		ORINGS_24H_FMD_R3	7.48395			389649	0.073257	47.228	5.31894e+06	1262.36	8.31603			506280	0.0951844	75.8748	5.31894e+06	1262.36	8.31603			523199	0.0983653	27.5637	5.31894e+06	1262.36	8.76745			135385	0.0254533	17.0563	5.31894e+06	1262.36	9.57793			52222.7	0.0113483	15.2046	4.60181e+06	1232.25	9.57718			403264	0.0876315	127.807	4.60181e+06
	Raw Data for FUB	ORINGS_24H_FUB_R1	7.65067			7403.2	0.00139149	2.09197	5.32033e+06	1226.04	9.34808			4.29075e+06	0.806481	2372.15	5.32033e+06	1226.04	9.34808			4.33041e+06	0.813935	2372.17	5.32033e+06	1226.04	8.79127			21678.1	0.00407458	3.83431	5.32033e+06	1226.04	9.57			5722.77	0.00121931	2.05687	4.69346e+06	831.323	9.72803			10532.6	0.00224409	4.23853	4.69346e+06
		ORINGS_24H_FUB_R2	7.6586			7832.65	0.00143288	3.57754	5.46635e+06	1141.17	9.34807			2.31259e+06	0.423059	990.547	5.46635e+06	1141.17	9.34807			2.33742e+06	0.427601	1431.84	5.46635e+06	1141.17	8.79125			21128.5	0.00386519	2.91536	5.46635e+06	1141.17	9.57793			4331.44	0.000941026	3.80297	4.6029e+06	1015.52	9.72803			11476.1	0.00249323	1.98001	4.6029e+06
		ORINGS_24H_FUB_R3	7.65067			6318.69	0.00131288	1.93394	4.81286e+06	991.41	9.34807			3.25974e+06	0.677299	1787.3	4.81286e+06	991.41	9.34807			3.29325e+06	0.68426	1309.3	4.81286e+06	991.41	8.7992			22568.8	0.00468927	2.14313	4.81286e+06	991.41	9.3477			69055.7	0.0171824	72.392	4.01899e+06	1066.76	9.72802			7869.51	0.00195808	3.4017	4.01899e+06
		STOCK_10_R1	7.46012			4.90544e+08	100.74	13459.2	4.86941e+06	1321.71	8.30017			7.17568e+08	147.362	∞	4.86941e+06	1321.71	8.30017			7.11446e+08	146.105	∞	4.86941e+06	1321.71	8.68805			5.79769e+08	119.063	7889.32	4.86941e+06	1321.71	9.56998			8.18446e+07	13.7303	1203.95	5.96088e+06	5684.79	9.55337			4.8123e+08	80.7314	6286.71	5.96088e+06
		STOCK_10_R2	7.46757			4.91389e+08	103.988	30951.4	4.72543e+06	1483.26	8.30015			7.05194e+08	149.234	∞	4.72543e+06	1483.26	8.30015			7.04977e+08	149.188	∞	4.72543e+06	1483.26	8.68805			5.59387e+08	118.378	4877.24	4.72543e+06	1483.26	9.54617			7.87562e+07	13.3115	2513.61	5.9164e+06	3531.33	9.55337			4.68136e+08	79.1251	3764.08	5.9164e+06
		STOCK_10_R3	7.46013			4.75178e+08	107.809	7943.03	4.40759e+06	945.504	8.30015			6.84284e+08	155.251	∞	4.40759e+06	945.504	8.30015			6.83141e+08	154.992	∞	4.40759e+06	945.504	8.68805			5.38098e+08	122.084	3463.62	4.40759e+06	945.504	9.54617			7.47261e+07	12.9105	1430.34	5.78802e+06	3993.96	9.56925			4.44629e+08	76.8188	4682.69	5.78802e+06
		10 ug/mL MAF, 1 hr exposure	Naphthalene Results						Napthalene-d8 (ISTD) Results		1-Methylnaphthalene Results						Napthalene-d8 (ISTD) Results		2-Methylnaphthalene Results						Napthalene-d8 (ISTD) Results		Biphenyl Results						Napthalene-d8 (ISTD) Results		Acenapthylene Results						Acenapthene-d10 (ISTD) Results		Acenapthene Results						Acenapthene-d10 (ISTD) Results
		Name	RT	Final Conc.	Accuracy	Area	ISTD Resp. Ratio	S/N	Area	S/N	RT	Final Conc.	Accuracy	Area	ISTD Resp. Ratio	S/N	Area	S/N	RT	Final Conc.	Accuracy	Area	ISTD Resp. Ratio	S/N	Area	S/N	RT	Final Conc.	Accuracy	Area	ISTD Resp. Ratio	S/N	Area	S/N	RT	Final Conc.	Accuracy	Area	ISTD Resp. Ratio	S/N	Area	S/N	RT	Final Conc.	Accuracy	Area	ISTD Resp. Ratio	S/N	Area
1 hour exposure	Raw Data for FMD	MAF_1H_FMD_R1	7.56335			5.11634e+07	11.5368	3307.93	4.43479e+06	974.401	8.40337			1.41887e+08	31.9942	20755.8	4.43479e+06	974.401	8.40337			1.41887e+08	31.9942	20755.8	4.43479e+06	974.401	8.81508			1.31299e+08	29.6067	9799.28	4.43479e+06	974.401	9.69702			2.39972e+07	6.509	5374.3	3.68678e+06	5225.33	9.69628			1.51098e+08	40.9839	44901.6	3.68678e+06
		MAF_1H_FMD_R2	7.56333			1.29016e+08	10.6183	8577.72	1.21503e+07	2551.32	8.41128			3.15292e+08	25.9494	∞	1.21503e+07	2551.32	8.41128			3.15292e+08	25.9494	∞	1.21503e+07	2551.32	8.81507			2.84692e+08	23.4309	4974.82	1.21503e+07	2551.32	9.70493			3.9636e+07	4.07539	3495.81	9.72569e+06	10917.8	9.7042			2.50647e+08	25.7716	33151.9	9.72569e+06
		MAF_1H_FMD_R3	7.56333			5.35313e+07	12.391	3612.88	4.32017e+06	916.98	8.40337			1.44878e+08	33.5354	∞	4.32017e+06	916.98	8.40337			1.44884e+08	33.5367	∞	4.32017e+06	916.98	8.81507			1.36484e+08	31.5923	21540.4	4.32017e+06	916.98	9.697			2.36425e+07	6.7943	3853.15	3.47976e+06	6406.68	9.69627			1.49137e+08	42.8585	19268	3.47976e+06
	Raw Data for FUB	MAF_1H_FUB_R1	7.56333			8.1502e+06	1.68791	1659.86	4.82859e+06	1447.45	8.40335			1.0078e+07	2.08715	2059	4.82859e+06	1447.45	8.40335			1.0078e+07	2.08715	2059	4.82859e+06	1447.45	8.81507			4.87307e+06	1.00921	1725.79	4.82859e+06	1447.45	9.697			1.22617e+06	0.308727	340.671	3.97169e+06	5282.31	9.69627			7.95708e+06	2.00345	2924.46	3.97169e+06
		MAF_1H_FUB_R2	7.56333			8.628e+06	1.9128	587.203	4.51067e+06	610.978	8.40335			1.08304e+07	2.40107	2548.3	4.51067e+06	610.978	8.40335			1.08304e+07	2.40107	2548.3	4.51067e+06	610.978	8.81507			5.27328e+06	1.16907	1346.73	4.51067e+06	610.978	9.697			1.26186e+06	0.350879	355.181	3.59629e+06	4796.71	9.69627			8.14351e+06	2.26442	2663.89	3.59629e+06
		MAF_1H_FUB_R3	7.56332			9.02396e+06	1.81729	1242.13	4.96563e+06	1047.48	8.40335			1.1759e+07	2.36808	2874.39	4.96563e+06	1047.48	8.40335			1.1757e+07	2.36768	2874.25	4.96563e+06	1047.48	8.81507			5.81941e+06	1.17194	1054.31	4.96563e+06	1047.48	9.697			1.46032e+06	0.354667	484.259	4.11743e+06	5140.89	9.69627			9.40249e+06	2.28358	2249.61	4.11743e+06
		STOCK_10_R1	7.56333			3.43326e+08	130.057	16375	2.63981e+06	815.376	8.40337			6.17448e+08	233.899	41435.1	2.63981e+06	815.376	8.40337			6.172e+08	233.805	41432.7	2.63981e+06	815.376	8.81507			5.13175e+08	194.399	18739.3	2.63981e+06	815.376	9.697			6.94213e+07	38.557	35173.6	1.80048e+06	2025.67	9.69627			4.13398e+08	229.604	37510.6	1.80048e+06
		STOCK_10_R2	7.56335			3.4552e+08	131.196	50664.8	2.63361e+06	758.559	8.40337			6.1242e+08	232.54	23112.6	2.63361e+06	758.559	8.40337			6.12429e+08	232.543	37718.4	2.63361e+06	758.559	8.81508			5.08649e+08	193.137	24490.4	2.63361e+06	758.559	9.69702			6.77179e+07	38.5815	2429.33	1.75519e+06	1470.66	9.69628			4.04032e+08	230.193	31786.1	1.75519e+06
		STOCK_10_R3	7.56333			3.37457e+08	131.929	33462.8	2.55786e+06	664.469	8.40337			6.03042e+08	235.76	42362	2.55786e+06	664.469	8.40337			6.03051e+08	235.764	42362.1	2.55786e+06	664.469	8.81507			5.004e+08	195.632	36674.6	2.55786e+06	664.469	9.697			6.65201e+07	39.151	4155.37	1.69906e+06	1594.65	9.69627			3.96624e+08	233.437	33788.3	1.69906e+06
		10 ug/mL MAF, 24 hr exposure	Naphthalene Results						Napthalene-d8 (ISTD) Results		1-Methylnaphthalene Results						Napthalene-d8 (ISTD) Results		2-Methylnaphthalene Results						Napthalene-d8 (ISTD) Results		Biphenyl Results						Napthalene-d8 (ISTD) Results		Acenapthylene Results						Acenapthene-d10 (ISTD) Results		Acenapthene Results						Acenapthene-d10 (ISTD) Results
		Name	RT	Final Conc.	Accuracy	Area	ISTD Resp. Ratio	S/N	Area	S/N	RT	Final Conc.	Accuracy	Area	ISTD Resp. Ratio	S/N	Area	S/N	RT	Final Conc.	Accuracy	Area	ISTD Resp. Ratio	S/N	Area	S/N	RT	Final Conc.	Accuracy	Area	ISTD Resp. Ratio	S/N	Area	S/N	RT	Final Conc.	Accuracy	Area	ISTD Resp. Ratio	S/N	Area	S/N	RT	Final Conc.	Accuracy	Area	ISTD Resp. Ratio	S/N	Area
24 hour exposure	Raw Data for FMD	MAF_24H_FMD_R1	7.56333			1.01273e+07	3.12399	720.347	3.24178e+06	683.825	8.40337			3.6807e+07	11.354	9728.83	3.24178e+06	683.825	8.40337			3.68105e+07	11.355	9729.03	3.24178e+06	683.825	8.81507			4.11057e+07	12.68	10274.4	3.24178e+06	683.825	9.697			7.20498e+06	2.56708	1081.86	2.80668e+06	3473.9	9.69627			4.62682e+07	16.485	16271.4	2.80668e+06
		MAF_24H_FMD_R2	7.56333			1.08564e+07	3.29868	1158.73	3.29113e+06	761.971	8.40337			4.0018e+07	12.1594	16017.2	3.29113e+06	761.971	8.40337			4.00053e+07	12.1555	16016	3.29113e+06	761.971	8.81507			4.38029e+07	13.3094	8186.22	3.29113e+06	761.971	9.68907			7.44767e+06	2.75413	2432.64	2.70419e+06	4234.92	9.69627			4.76205e+07	17.6099	11868.2	2.70419e+06
		MAF_24H_FMD_R3	7.56333			1.03379e+07	3.20753	1035.71	3.22301e+06	833.164	8.40337			3.58951e+07	11.1371	15556	3.22301e+06	833.164	8.40337			3.55293e+07	11.0236	15519	3.22301e+06	833.164	8.81507			3.87207e+07	12.0138	10424.4	3.22301e+06	833.164	9.697			6.68297e+06	2.526	1567.36	2.64568e+06	3328.08	9.69627			4.28595e+07	16.1998	12295.4	2.64568e+06
	Raw Data for FUB	MAF_24H_FUB_R1	7.56333			1.85177e+06	0.491	411.67	3.77141e+06	1079.75	8.40335			3.159e+06	0.837617	709.577	3.77141e+06	1079.75	8.40335			3.15882e+06	0.837569	709.563	3.77141e+06	1079.75	8.81507			1.43288e+06	0.379933	380.284	3.77141e+06	1079.75	9.68907			351236	0.113984	98.7815	3.08145e+06	4217.49	9.69627			2.11834e+06	0.687447	1170.98	3.08145e+06
		MAF_24H_FUB_R2	7.56333			1.99032e+06	0.446201	357.221	4.4606e+06	1099.15	8.40337			3.53392e+06	0.792252	1209.21	4.4606e+06	1099.15	8.40337			3.53384e+06	0.792234	1209.2	4.4606e+06	1099.15	8.81507			1.61493e+06	0.362044	470.914	4.4606e+06	1099.15	9.68908			362078	0.0997212	118.328	3.6309e+06	5412.33	9.69628			2.39104e+06	0.658526	922.823	3.6309e+06
		MAF_24H_FUB_R3	7.56333			2.35506e+06	0.698464	386.519	3.37177e+06	876.37	8.40337			5.0637e+06	1.50179	1173.78	3.37177e+06	876.37	8.40337			5.0597e+06	1.5006	1173.56	3.37177e+06	876.37	8.81508			2.9997e+06	0.889651	1359.14	3.37177e+06	876.37	9.69702			613427	0.22163	269.562	2.7678e+06	2986.76	9.69628			4.02563e+06	1.45445	1227.93	2.7678e+06
		STOCK_10_R1	7.5554			3.25281e+08	129.443	19204.2	2.51292e+06	1019.55	8.39542			5.86664e+08	233.459	29928	2.51292e+06	1019.55	8.39542			5.86664e+08	233.459	19631.5	2.51292e+06	1019.55	8.80713			4.89142e+08	194.651	24337.8	2.51292e+06	1019.55	9.68907			6.59967e+07	36.2542	4906.1	1.82038e+06	2271.43	9.68833			3.96094e+08	217.588	19521.4	1.82038e+06
		STOCK_10_R2	7.5554			3.21541e+08	129.454	30211.1	2.48383e+06	656.962	8.39542			5.72785e+08	230.606	60243.5	2.48383e+06	656.962	8.39542			5.72551e+08	230.512	60239.8	2.48383e+06	656.962	8.80713			4.75199e+08	191.317	32169.4	2.48383e+06	656.962	9.68907			6.2789e+07	37.0645	2559.47	1.69405e+06	1272.23	9.68833			3.77187e+08	222.654	33778.3	1.69405e+06
		STOCK_10_R3	7.55542			3.17292e+08	131.226	58910.4	2.41791e+06	700.312	8.39543			5.68134e+08	234.97	24926.4	2.41791e+06	700.312	8.39543			5.68134e+08	234.97	24926.4	2.41791e+06	700.312	8.80713			4.72478e+08	195.408	24416.6	2.41791e+06	700.312	9.68908			6.22586e+07	37.1922	7955.47	1.67397e+06	1173.91	9.68833			3.7496e+08	223.994	25159.5	1.67397e+06
[truncated: 113 more columns]
